# Supplementary material for: Identification of New QTLs for Dietary Fiber Content in Aegilops biuncialis
Source: Int J Mol Sci. 2022 Mar 30;23(7):3821. doi: 10.3390/ijms23073821 (PMC8999039; doi:10.3390/ijms23073821)
Supplement: Supplementary file 1 [file ijms-23-03821-s001.zip]

Archive with 3 entries (3 files):
- Supplementary-Materials.pdf
- Table S1.xlsx
- Table S2.xlsx
